# Supplementary material for: New Members of the Centrapalus Coumarin and Pauciflorin Series from Centrapalus pauciflorus
Source: Pharmaceutics. 2024 Jul 6;16(7):907. doi: 10.3390/pharmaceutics16070907 (PMC11279841; doi:10.3390/pharmaceutics16070907)
Supplement: Supplementary file 1 [file pharmaceutics-16-00907-s001.zip]

Archive with 1 entries (1 files):
- pharmaceutics-3036660-supplementary.pdf
